# Supplementary material for: SARS-CoV-2-specific T cells associate with inflammation and reduced lung function in pulmonary post-acute sequalae of SARS-CoV-2
Source: PLoS Pathog. 2022 May 26;18(5):e1010359. doi: 10.1371/journal.ppat.1010359 (PMC9176759; doi:10.1371/journal.ppat.1010359)
Supplement: S1 Table — Number of participants reporting each symptom at time of acute or prolonged disease. aPercentage of cohort. (XLSX) [file ppat.1010359.s001.xlsx]

## Sheet: Sheet1
	Cohort
	PASC-H	PASC-NH	RC
n	8	12	20
Symptoms during acute infection
Fever/Chills	7 (88)a	8 (67)	8 (40)
Cough/Shortness of breath	8 (100)	12 (100)	9 (45)
Sore throat/Runny nose	5 (63)	8 (67)	17 (85)
Cardiac	3 (38)	10 (83)	2 (10)
Neurological/Cognitive	2 (25)	9 (75)	6 (30)
Fatigue	3 (38)	9 (75)	7 (35)
Smell/Taste changes	4 (50)	7 (58)	9 (45)
Gastrointestinal	4 (50)	4 (50)	7 (35)
Muscle aches	6 (75)	7 (58)	11 (55)
Prolonged Symptoms
Fever/Chills	0 (0)	5 (42)	0 (0)
Cough/Shortness of breath	6 (63)	12 (100)	0 (0)
Sore throat/Runny nose	4 (50)	5 (42)	1 (5)
Cardiac	0 (0)	10 (83)	0 (0)
Neurological/Cognitive	2 (25)	7 (58)	0 (0)
Fatigue	3 (38)	8 (67)	2 (10)
Smell/Taste changes	5 (63)	3 (25)	2 (10)
Gastrointestinal	4 (50)	4 (33)	2 (10)
Muscle aches	5 (63)	7 (58)	0 (0)
