# Supplementary material for: SARS-CoV-2-specific T cells associate with inflammation and reduced lung function in pulmonary post-acute sequalae of SARS-CoV-2
Source: PLoS Pathog. 2022 May 26;18(5):e1010359. doi: 10.1371/journal.ppat.1010359 (PMC9176759; doi:10.1371/journal.ppat.1010359)
Supplement: S2 Table — Monoclonal antibodies used in intracellular cytokine staining to determine frequencies and characteristics of SARS-CoV-2 specific T cells. aNA = Not applicable. bIndicates antibody was excluded for Fluorescence-3 staining control. (XLSX) [file ppat.1010359.s002.xlsx]

## Sheet: Sheet1
Marker	Color	Clone	Brand
Co-stimulation
CD28	NAa	CD28.2	Biolegend
CD49d	NA	9F10	Biolegend
Surface
CD3	BUV395	UCHT1	BD Horizon
CD4	BUV737	SK3	BD Horizon
CD8	BV785	SK1	BioLegend
CD27 b	PE	M-T271	BioLegend
CD45RA b	PerCp-Cy5.5	HI100	BD Biosciences
PD-1b	APC	EH12.2H7	BioLegend
Intracellular
IFN-γ	Pe-Cy7	4S.B3	BioLegend
TNF-α	APC-H7	Mab11	BD Biosciences
Ki-67	FITC	20Raj1	Invitrogen
IL-2	BV605	5344.11	BD Biosciences
